# Supplementary material for: Improved oxygenation following methylprednisolone therapy and survival in paediatric acute respiratory distress syndrome
Source: PLoS One. 2019 Nov 26;14(11):e0225737. doi: 10.1371/journal.pone.0225737 (PMC6879165; doi:10.1371/journal.pone.0225737)
Supplement: S1 Dataset — (XLSX) [file pone.0225737.s005.xlsx]

## Sheet: OSI PARDS summary anonymised da
id	age	fio2	spo2	map	osi	diag	comorb	prior_steroid	loading	pelod	day_vent_steroid	pim	ino	ino_presteroid	surv	vfd28	prem	immsupp	mean_osi	avgrespid	directpulm	infectivepath	dod	nmb	prone	fbal_d0	weight
GOS1	10	0.68	95	15.2	10.88	Post Nissen's fundiplication	Trisomy 16, GORD, epilepsy	no	no	11	12	0.02442	no	999	no	0	no	no	13.5674	1	indirect	non-infective	15	1	0	-37	36
GOS10	17	0.51	92	17.7	9.81196	RSV bronchiolitis	Preterm	no	yes	10	5	0.01449	yes	1	yes	19.7	yes	no	9.95952	0	direct	infective	365	1	1	501	4
GOS11	18	1	92	19.3	20.9783	Exacerbation of pulmonary hypertension	Preterm	no	yes	10	4	0.18216	yes	1	no	0	yes	no	22.1285	0	direct	non-infective	0	1	0	288	5.76
GOS12	14	0.45	89	13	6.57303	Neutropaenic sepsis	Trisomy 21 and AML	no	yes	10	5	0.2147	no	999	yes	18.4	no	yes	7.73295	1	indirect	infective	365	1	1	-1562	19.2
GOS16	7	0.65	93	13	9.08602	Parainfluenza LRTI, Aspiration pneumonia	Di George syndrome GORD	yes	No	10	22	0.02911	no	999	no	0	no	yes	11.305	0	direct	infective	5	1	0		4
GOS17	5	0.67	93	26.8	19.3075	Neutropaenic sepsis	Neuroblastoma	no	No	30	13	0.01747	no	999	no	0	no	yes	21.3875	1	indirect	infective	28	1	0	1952	17.4
GOS19	73	0.73	95	31	23.8211	Sepsis/aspiration pneumonia	Spastic quadriplegia	no	yes	10	2	0.08195	no	999	yes	22.6	no	no	33.3029	1	direct	non-infective	365	1	0		34
GOS2	44	0.59	94	14.1	8.85	Metapneumovirus bronchiolitis	Ex preterm cerebral palsy GORD tracheostomy chronic lung disease	no	yes	11	3	0.29024	no	999	yes	8.5	yes	no	9.22884	1	direct	infective	365	1	0	194	7.5
GOS20	60	0.64	90	10	7.11111	Neutropaenic sepsis/ CMV pneumonitis	Infantile medulloblastoma	no	No	10	14	0.03198	no	999	no	0	no	yes	9.48426	0	indirect	infective	8	1	1	-1440	5.7
GOS22	6	0.45	95	12.9	6.11053	Post PDA ligation PA band	Pentasomy X, VSD	no	No	1	12	0.04129	yes	1	yes	17.5	no	no	6.93457	0	indirect	non-infective	365	1	0	-268	3.2
GOS23	37	0.65	95	18	12.3158	Post Nissen's fundiplication	Leukaemia post BMT	no	No	1	2	0.3169	no	999	yes	28	no	yes	12.3158	1	indirect	non-infective	365	1	0	18	13
GOS25	2	0.5	93	21.4	11.5054	Respiratory failure	Lymphoma	yes	yes	11	12	0.14593	no	999	no	0	no	yes	10.5729	1	direct	non-infective	18	1	0	-1384	28
GOS26	5	0.7	89	13	10.2247	RSV and pertussis LRTI	Preterm	no	yes	10	12	0.02216	no	999	no	0	yes	no	10.2707	0	direct	infective	8	1	1		2.2
GOS28	6	0.4	95	11	4.63158	LRTI	SCID	no	No	10	11	0.06951	no	999	yes	23.3	no	yes	5.43587	1	direct	infective	365	1	0		3.96
GOS29	30	0.69	95	14	10.1684	LRTI	Preterm chronic lung disease GORD	no	No	1	2	0.03163	yes	1	yes	26.3	yes	no	8.78272	1	direct	infective	365	1	1	228	2.58
GOS36	8	0.55	93	20	11.828	RSV bronchiolitis	Preterm	no	yes	10	6	0.00494	no	999	no	0	yes	no	15.3206	1	direct	infective	22	1	1	-405	4.2
GOS38	36	1	95	22	23.1579	RSV and metapneumovirus LRTI	Preterm T21 VSD	yes	No	20	18	0.08003	yes	1	no	0	yes	no	23.1579	0	direct	infective	0	1	1	1850	11.4
GOS39	9	0.54	94	19	10.9149	Metapneumovirus bronchiolitis	Costello syndrome, preterm, GORD, HOCM	no	No	20	11	0.08833	yes	0	no	0	yes	no	12.3218	1	direct	infective	11	1	1	1905	8.1
GOS4	4	0.6	96	15.7	9.8125	RSV bronchiolitis	ASD cardiomyopathy	no	yes	1	10	0.29877	no	999	yes	21	no	no	9.76134	1	direct	infective	365	1	0	-467	6.3
GOS42	32	0.88	89	23	22.7416	LRTI	Preterm, CLD, Pulmonary HTN, ASD, double SVC	yes	No	10	4	0.04329	yes	1	no	0	yes	no	25.4932	1	direct	infective	7	1	0	59	2.8
GOS45	22	0.85	88	20.6	19.8977	Post laparotomy- reversal of ileostomy	Preterm CLD	no	yes	11	6		yes	1	no	0	yes	no	17.874	0	indirect	non-infective	8	1	0	139	2
GOS47	7	0.7	97	14.6	10.5361	Sepsis	Chylothorax, chronic lung disease, immune deficiency, VP shunt	yes	no	21	12	0.00158	no	999	no	0	no	yes	8.29148	1	indirect	infective	53	1	1	287	5.3
GOS48	12	0.96	77	19	23.6883	AVSD repair	Trisomy 21 AVSD	yes	no	20	37	0.01102	yes	1	no	0	no	yes	20.5723	0	indirect	non-infective	12	1	1	-1252	4.8
GOS8	4	0.71	95	18	13.4526	Exacerbation of chronic lung disease	Preterm	no	No	1	5	0.26676	yes	1	yes	16.7	yes	no	13.823	1	direct	non-infective	365	1	1	334	2.6
SMH1	9	0.86	86	25.5	25.5	RSV bronchiolitis	Trisome 21 AVSD (repaired)	yes	yes	1	12	0.004	yes	1	no	0	no	no	21.7896	1	direct	infective	5	1	0	2320	6.4
SMH10	156	0.59	88	22.7	15.2193	LRTI	Rett syndrome asthma	no	No	11	10	0.127	no		no	0	no	no	12.0439	1	direct	infective	94	1	0	1336	51.8
SMH11	8	0.92	82	19.4	21.7659	Exacerbation of pulmonary hypertension	Preterm, seizures, feeding disorder	unknown	No	31	3	0.04	yes	1	no	0	yes	no	19.5726	1	direct	non-infective	365	1	0		3.1
SMH12	5	0.57	98	22.5	13.0867	LRTI	Unbalanced chromosomal translocation, congential heart disease, GORD	yes	yes	1	42	0.047	yes	1	no	0	no	no	12.0415	0	direct	infective	11	1	1	3183	5
SMH13	36	1	91	21.5	23.6264	Aspiration pneumonia	Epileptic encephalopathy CP chromosomal imbalance, unsafe swallow PEG fed	no	yes	12	7	0.005	yes	1	no	0	no	no	27.7944	0	direct	non-infective	3	1	1	292	20
SMH14	6	0.72	93	17.7	13.7032	Respiratory failure	Preterm, CLD, Pulmonary HTN,GORD	no	yes	11	10	0.084	yes	1	no	0	yes	no	12.8784	0	direct	non-infective	5	1	1	740	5.6
SMH15	72	0.7	98	22.4	16	Pneumonia/pneumomediastinum/surgical emphysema	Nil	no	yes	1	9	0.015	yes	1	no	0	no	no	15.0406	0	direct	infective	1	1	1	1452	20
SMH16	82	0.44	89	25.3	12.5079	ARDS	Undiagnosed neurological condition, seizures, SOD, diabetes	no	yes	2	6	0.167	no		no	0	no	no	13.0957	1	direct	non-infective	23	1	0	2402	23
SMH17	13	0.87	77	17.4	19.6597	Rhinovirus bronchiolitis	Ex preterm, chronic lung disease	no	yes	11	6	0.008	yes	1	no	0	yes	no	20.4875	0	direct	infective	8	1	0	119	6.3
SMH18	9	0.87	96	31.6	28.6375	RSV bronchiolitis	Gastroschisis repaired	no	yes	11	7	0.044	yes	1	yes	14	no	no	20.6627	1	direct	infective	365	1	1	1234	9
SMH19	173	0.65	89	21	15.3371	H1N1 influenza	hydrocephalus VP shunt scoliosis cerebral palsy	no	yes	1	8	0.138	no		yes	23.4	no	no	14.8823	1	direct	infective	365	1	0	1487	19.6
SMH2	223	0.7	91	27.1	20.8462	CMV pneumonitis	Post BMT	yes	yes	21	8	0.05	yes		no	0	no	yes	21.4757	0	direct	infective	4	1	0	1700	40.5
SMH20	70	0.45	97	18	8.35052	Influenza B	Developmental delay, epilepsy, nissens, scoliosis	no	yes	2	5	0.064	no		yes	23.3	no	no	14.428	1	direct	infective	365	1	0	1666	18
SMH21	16	0.55	96	26.2	15.0104	LRTI	Arthrgryphosis laryngomalacia, undiagnosed neuromuscular disorder	no	no	2	13	0.074	yes	1	yes	18.3	no	no	18.5748	1	direct	infective	365	1	1	102	9
SMH22	39	0.86	93	28.9	26.7247	RSV bronchiolitis	Trsomy 21, faltering growth, AML treatment completed	no	yes	11	8	0.093	yes	1	yes	20.8	no	no	24.3967	1	direct	infective	365	0	0	2917	10
SMH23	9	0.8	96	32	26.6667	Closure of gastrostomy, surgical jejenostomy	Congenital diaphragmatic hernia, GORD, recurrent LRTI	no	yes	1	15	0.074	yes	1	yes	1.3	no	no	30.8957	1	indirect	non-infective	365	1	1	1632	6.8
SMH24	7	0.45	95	23	10.8947	RSV bronchiolitis	Non-bulous icthyosis erythroderma, Coarctation, PN dependent, BIPAP dependent	no	yes	1	10	0.042	no		yes	14.6	no	no	10.8468	1	direct	infective	365	1	0	2985	7
SMH25	13	0.85	68	23.3	29.125	NPA negative bronchiolitis	Preterm, pulmonary hypertension	no	no	1	6	0.065	yes	1	yes	7.4	yes	no	21.0656	0	direct	infective	365	1	0	1421	8.7
SMH26	6	0.75	91	20.3	16.7308	Parainfluenza 3 bronchioltiis	Ex prem, chronic lung disease, GORD	no	yes	1	15	0.016	yes	1	yes	1.2	yes	no	14.2777	0	direct	infective	365	1	1	860	6
SMH27	8	0.93	93	16	16	Adenovirus bronchiolitis	Fetal hydrops and chylothorax, pulmonary lymphangectasia	no	no	2	11	0.061	yes	1	yes	transferred for ECMO	no	no	14.9727	0	direct	infective	365	1	1	157	6.6
SMH28	22	0.7	93	25.8	19.4194	Respiratory arrest	Fanconi anaemia, VACTERL, PEG fed, TOF OA	no	yes	21	12	0.053	yes	1	yes	18.3	no	yes	19.0921	1	direct	non-infective	365	1	0	1642	11.1
SMH29	13	0.9	94	14	13.4043	Pneumonia	Trisome 21 AVSD (repaired)	no	yes	12	9	0.097	yes	1	yes	7.2	no	no	9.72025	0	direct	infective	365	0	1	387	6
SMH3	159	0.62	96	22.6	14.5958	Pneumonia	Muscular dystrophy	no	yes	1	9	0.059	yes	0	no	0	no	no	13.6517	0	direct	infective	11	0	0	7133	38
SMH30	3	0.9	96	19	17.8125	Respiratory failure and pulmonary hypertension	Ex prem, chronic lung disease, GORD, pulmonary hypertension	no	no	1	7	0.195	yes	1	yes	16.6	yes	no	15.8294	1	direct	non-infective	365	1	0	753	3.6
SMH31	1	0.4	93	10	4.30108	Chlamydia pneumonia	Nil	no	no	1	13	0.088	no		yes	26	no	no	3.94945	1	direct	infective	365	0	1	1129	4.5
SMH32	9	0.75	94	35.4	28.2447	Influenza and sepsis	Tuberous sclerosis with cardiac rhabdomyoma and giant cell astrocytomas	no	yes	1	5	0.066	yes	1	yes	12	no	no	34.8175	1	direct	infective	365	1	1	814	9.7
SMH33	11	0.52	95	20.2	11.0568	Rhinovirus bronchiolitis	Ex prem, CLD, GORD	no	no	11	6	0.073	yes	0	yes	20	yes	no	12.409	0	direct	infective	365	1	0	757	7
SMH34	22	0.62	92	19.7	13.2761	RSV bronchiolitis	Pulmonary TB	no	no	11	13	0.068	no		yes	25.4	no	no	12.5679	1	direct	infective	365	1	1	3034	15
SMH35	138	0.6	89	25.3	17.0562	Influenza A	Pantothenate kinase associated neurodegeneration	no	yes	12	6	0.104	yes	1	yes	0	no	no	16.9902	0	direct	infective	365	1	0	238	30
SMH36	3	0.56	91	22.5	13.8462	RSV bronchiolitis	Ex prem chronic lung disease thymic aplasia, seizures	yes	yes	2	16	0.073	yes	1	yes	11.3	yes	yes	19.9928	1	direct	infective	365	1	1	1400	3.2
SMH37	1	0.6	92	22.2	14.4783	H1N1 influenza	Twin preterm	no	yes	11	25	0.025	yes	0	yes	transferred for ECMO	yes	no	14.2446	1	indirect	infective	365	1	1		4
SMH38	13	0.45	97	13	6.03093	Seizures, CONS sepsis	Dravet's syndrome, epilepsy	no	yes	2	16	0.068	no		yes	26.6	no	no	7.66248	1	direct	infective	365	1	0	1217	13.5
SMH39	19	0.4	96	12	5	Metapneumovirus bronchiolitis	Ex preterm, CLD, GORD, seizures	yes	no	11	15	0.05	yes	1	yes	13.2	yes	no	6.22448	0	direct	infective	365	1	1	10	10.3
SMH4	1	0.65	93	28.1	19.6398	RSV bronchiolitis	Preterm, unclassified immune deficiency	no	yes	1	0	0.062	no		no	0	no	no	24.232	0	direct	infective	13	1	0	1364	3.2
SMH40	19	0.48	93	21	10.8387	Metapneumovirus bronchiolitis	Ex preterm, CLD, GORD, seizures	no	no	1	9	0.05	no		yes	23.2	yes	no	11.9404	0	direct	infective	365	1	1	1706	10.3
SMH41	19	0.91	92	14	13.8478	RSV bronchiolitis	Extreme preterm, CLD, CP, NG fed	yes	no	1	5	0.007	yes	1	yes	24.3	yes	no	10.9497	1	direct	infective	365	1	1	236	10.4
SMH42	3	0.5	92	11	5.97826	RSV bronchiolitis	Ex preterm	no	no	21	7	0.007	no		yes	18.6	yes	no	7.58974	1	direct	infective	365	1	1	516	4.6
SMH43	35	0.64	97	16	10.5567	LRTI	Ex preterm CLD bulbar palsy GORD	no	no	11	6	0.101	yes	1	yes	10.3	yes	no	12.0274	1	direct	infective	365	1	1	689	10
SMH44	146	0.86	90	27	25.8	Tracheo-cutaneous fistula repair	Trisomy 21, GORD, aortopexy, nissens, PEG, tracheostomy- decannulated	no	yes	11	14	0.05	yes	1	yes	0	no	no	17.922	0	indirect	non-infective	365	1	1	3821	22
SMH45	2	0.43	96	19.1	8.55521	RSV bronchiolitis	Ex preterm	yes	yes	1	19	0.007	yes	1	yes	4.7	yes	no	13.1795	1	direct	infective	365	1	1	1076	3.5
SMH46	3	0.4	93	12	5.16129	RSV bronchiolitis	Ex preterm	no	yes	11	11	0.0064	yes	1	yes	28	yes	no	5.20161	1	direct	infective	365	1	1	0	3.9
SMH47	22	0.28	91	18	5.53846	LRTI	Ex preterm, pulmonary hypertension, CLD	yes	yes	22	9	0.006	yes	1	yes	22	yes	no	8.78246	1	direct	infective	365	1	1	614	8.2
SMH48	7	0.6	91	13	8.57143	Sepsis	Ex preterm, IUGR, CLD, hypertrophic cardiomyopathy	no	no	21	13	0.257	no		yes	0	yes	no	8.97761	1	indirect	infective	365	1	0	880	4.5
SMH5	10	0.63	92	25.2	17.2565	Parainfluenza 2 bronchioltis	Tuberous sclerosis with cardiac rhabdomyoma and giant cell astrocytomas	no	No	1	9	0.033	yes		no	0	no	no	17.7322	1	direct	infective	16	1	0	1078	10
SMH50	2	0.5	91	21.4	11.7582	RSV bronchiolitis	Ex preterm	no	no	11	15	0.14	yes	1	yes	19	yes	no	14.8766	1	direct	infective	365	1	1	140	2.8
SMH51	8	0.35	94	7	2.60638	RSV bronchiolitis	Ex preterm, CLD, GORD,	no	no	1	10	0.154	yes	1	yes	27	yes	no	2.77688	0	direct	infective	365	1	1	353	5.5
SMH52	11	0.4	97	12	4.94845	Pneumonia	Ex preterm Pierre Robin Tracheostomy GORD	no	no	1	9	0.153	no		yes	23	yes	no	5.06143	0	direct	infective	365	1	1	125	9.5
SMH53	6	0.66	91	21.2	15.3758	Pneumonia	Cerebro-cost-mandibular syndrome	no	no	21	8	0.064	yes	1	yes	25	no	no	15.355	1	direct	infective	365	1	0	577	5.6
SMH54	6	0.6	86	15	10.4651	Human metapneumovirus bronchiolitis	Ex preterm GORD	no	no	1	10	0.009	yes	0	yes	22	yes	no	10.4462	1	direct	infective	365	1	1	581	8
SMH55	5	0.45	89	13	6.57303	RSV bronchiolitis	Trisomy 21, GORD, PH, FTT	yes	no	1	9	0.044	yes	1	yes	23	no	no	8.66737	1	direct	infective	365	1	1	419	4.6
SMH6	1	0.58	94	14.9	9.19362	RSV bronchiolitis	Preterm	yes	No	12	13	0.069	yes	1	no	0	yes	no	10.7358	0	direct	infective	15	1	1	1856	2.1
SMH7	0	1	91	21.1	23.1868	RSV bronchiolitis	nil	no	yes	11	7	0.04	yes	0	no	0	no	no	18.1472	0	direct	infective	5	1	0	391	3.3
SMH8	116	1	85	34.8	40.9412	Pneumonia and septic shock	Preterm Spastic CP GORD	yes	yes	13	3	0.115	yes	1	no	0	yes	no	40.0327	0	direct	infective	4	1	0	3586	3.3
SMH9	8	0.4	92	9	3.91304	ARDS	Ex preterm, ring deletion chromosome 10	no	No	11	14	0.025	no		no	0	yes	no	4.20818	0	direct	non-infective	45	1	1	416	4.3
